# Supplementary material for: Dose Titration of Solid Dosage Forms via FDM 3D-Printed Mini-Tablets
Source: Pharmaceutics. 2022 Oct 27;14(11):2305. doi: 10.3390/pharmaceutics14112305 (PMC9695869; doi:10.3390/pharmaceutics14112305)
Supplement: Supplementary file 1 [file pharmaceutics-14-02305-s001.zip]

Archive with 1 entries (1 files):
- pharmaceutics-1914759-SI.pdf
